# Supplementary material for: Differential Expression of Small Non-Coding RNAs in Uterine Leiomyomas
Source: Int J Mol Sci. 2025 Feb 16;26(4):1688. doi: 10.3390/ijms26041688 (PMC11854932; doi:10.3390/ijms26041688)
Supplement: Supplementary file 1 [file ijms-26-01688-s001.zip]

Archive with 2 entries (2 files):
- Supplementary Table S1-Final.xlsx
- Supplementary Table S2-primer sequences.xlsx
