# Supplementary material for: Differential Expression of Small Non-Coding RNAs in Uterine Leiomyomas
Source: Int J Mol Sci. 2025 Feb 16;26(4):1688. doi: 10.3390/ijms26041688 (PMC11854932; doi:10.3390/ijms26041688)
Supplement: Supplementary file 1 [file ijms-26-01688-s001.zip › Supplementary Table S1-Final.xlsx]

## Sheet: Sheet1
	Supplementary Table S1. Demographic Information of Study Subjects
	Subject	Age	MED12 Mutation Status	Race/Ethnicity
	#1	41	Positive: c.131G>T (p.Gly44Val)	White
	#2	49	Positive: c.131G>A (p.Gly44Asp)	Black
	#3	53	Negative	Asian
	#4	49	Negative	White
	#5	35	Positive: deletion	White
	#6	48	Positive: c.131G>A (p.Gly44Asp)	Asian
	#7	52	Positive: c.130G>A (p.Gly44Ser)	Black
	#8	44	Negative	White
	#9	43	Positive: c.131G>T (p.Gly44Val)	Hispanic
	#10	33	Negative	Hispanic
	#11	43	Positive: c.131G>A (p.Gly44Asp)	Hispanic
	#12	45	Negative	Hispanic
	#13	30	Negative	Hispanic
	#14	47	Positive: c.131G>C (p.Gly44Ala)	Hispanic
	#15	48	Positive: c.130G>C (p.Gly44Arg)	Black
	#16	40	Positive: c.131G>A (p.Gly44Asp)	Hispanic
	#17	38	Positive: c.131G>A (p.Gly44Asp)	Hispanic
	#18	46	Positive: deletion	Hispanic
	#19	49	Positive: c.130G>A (p.Gly44Ser)	Black
	#20	42	Positive: c.130G>A (p.Gly44Ser)	Black
	#21	42	Positive: c.131G>A (p.Gly44Asp)	Hispanic
	#22	41	Positive: c.130G>T (p.Gly44Cys)	Hispanic
	#23	44	Positive: c.130G>C (p.Gly44Arg)	Hispanic
	#24	40	Positive: c.131G>A (p.Gly44Asp)	Hispanic
	#25	46	Positive: c.131G>T (p.Gly44Val)	Hispanic
	#26	47	Negative	Hispanic
	#27	52	Negative	Asian
	#28	48	Negative	Black
	#29	42	Negative	Asian
	#30	52	Positive: c.130G>A (p.Gly44Ser)	Black
	#31	39	Negative	Black
	#32	44	Positive: c.131G>A (p.Gly44Asp)	Hispanic
	#33	32	Negative	Hispanic
	#34	42	Positive: c.131G>C (p.Gly44Ala)	Black
	#35	49	Positive: c.128A>C (p.Gln43Pro)	Hispanic
	#36	45	Negative	Hispanic
	#37	43	Positive: c.131G>A (p.Gly44Asp)	Hispanic
	#38	41	Negative	White
	#39	47	Positive: c.130G>A (p.Gly44Ser)	Black
	#40	51	Positive: c.131G>T (p.Gly44Val)	Black
	#41	52	Negative	Hispanic
	#42	52	Negative	Hispanic
	#43	47	Positive: c.131G>T (p.Gly44Val)	Hispanic
	#44	49	Positive: c.131G>C (p.Gly44Ala)	Hispanic
	#45	36	Positive: deletion	Black
	#46	36	Positive: c.131G>T (p.Gly44Val)	Hispanic
	#47	42	Negative	Hispanic
	#48	45	Positive: c.131G>T (p.Gly44Val)	White
	#49	44	Positive: c.130G>T (p.Gly44Cys)	Hispanic
	#50	37	Positive: c.130G>A (p.Gly44Ser)	Hispanic
	#51	44	Negative	Hispanic
