# Supplementary material for: Differential Expression of Small Non-Coding RNAs in Uterine Leiomyomas
Source: Int J Mol Sci. 2025 Feb 16;26(4):1688. doi: 10.3390/ijms26041688 (PMC11854932; doi:10.3390/ijms26041688)
Supplement: Supplementary file 1 [file ijms-26-01688-s001.zip › Supplementary Table S2-primer sequences.xlsx]

## Sheet: Sheet1
			Primers		Sequences
			RNU6B (Forward)		5'-ATTGGAACGATACAGAGAAGATTAG-3'
			RNU6B (Reverse)		5'-AATATGGAACGCTTCACGAAT-3'
			miR-19a-3p (Forward)		5'-GCAGTGTGCAAATCTATGCAA-3'
			miR-19a-3p (Reverse)		5'-GGTCCAGTTTTTTTTTTTTTTTCAGT-3'
			miR-99a-5p (Forward)		5'-CAGAACCCGTAGATCCGA-3'
			miR-99a-5p (Reverse)		5'-TCCAGTTTTTTTTTTTTTTTCACAAGA-3'
			miR-3196 (Forward)		5'-CGGGGCGGCAGG-3'
			miR-3196 (Reverse)		5'-GGTCCAGTTTTTTTTTTTTTTTGAG-3'
			miR-499a-5p (Forward)		5'-CGCAGTTAAGACTTGCAGTG-3'
			miR-499a-5p (Reverse)		5'-GGTCCAGTTTTTTTTTTTTTTTAAACATC-3'
			miR-30d-3p (Forward)		5'-CAGCTTTCAGTCAGATGTTTG-3'
			miR-30d-3p (Reverse)		5'-GTCCAGTTTTTTTTTTTTTTTGCAG-3'
			piR-009295 (Forward)		5'-CATTGGTGGTTCAGTGGTAG-3'
			piR-009295 (Reverse)		5'-CCAGTTTTTTTTTTTTTTTGCGAGA-3'
			piR-020326 (Forward)		5'-CATTGGTGGTTCAGTGGTAG-3'
			piR-020326 (Reverse)		5'-CCAGTTTTTTTTTTTTTTTGCGAGA-3'
			piR-020365 (Forward)		5'-CCGTGATCGTATAGTGGTTAG-3'
			piR-020365 (Reverse)		5'-GTCCAGTTTTTTTTTTTTTTTCAGAG-3'
			piR-006426 (Forward)		5'-AACATGGGTCAGTCGGT-3'
			piR-006426 (Reverse)		5'-GTCCAGTTTTTTTTTTTTTTTCTCAG-3'
			piR-020485 (Forward)		5'-GGATGTAGCTCAGTGGTAGAG-3'
			piR-020485 (Reverse)		5'-GGTCCAGTTTTTTTTTTTTTTTAGCA-3'
